# Supplementary material for: Measuring Melanoma Nanomechanical Properties in Relation to Metastatic Ability and Anti-Cancer Drug Treatment Using Scanning Ion Conductance Microscopy
Source: Cells. 2023 Oct 4;12(19):2401. doi: 10.3390/cells12192401 (PMC10571876; doi:10.3390/cells12192401)
Supplement: Supplementary file 1 [file cells-12-02401-s001.zip]

Archive with 1 entries (1 files):
- cells-2614440-supplementary.pdf
